# Supplementary material for: Combining Global Positioning System (GPS) with saliva collection among sexual minority adults: A feasibility study
Source: PLoS One. 2021 May 6;16(5):e0250333. doi: 10.1371/journal.pone.0250333 (PMC8101753; doi:10.1371/journal.pone.0250333)
Supplement: S1 File — (XLSX) [file pone.0250333.s001.xlsx]

## Sheet: data_RR2
group	age	Gen_Cat	Race_cat	EDU	SexOrient	gps_sum	gpsday_n	gps_sum_perday	time1minutes_ran	time2minutes	time3minutes	time4minutes	time5minutes	time6minutes	complete_saliva	complete_gps	recruit_location	eatentodayS1	frozenimmediatlyS1	sample1time	ifyeswhattimeS1	eatentodayS2	frozenimmediatlyS2	sample2time	ifyeswhattimeS2	eatentodayS3	frozenimmediatlyS3	sample3time	ifyeswhattimeS3	eatentodayS41	frozenimmediatlyS41	sample4time	ifyeswhattimeS4	eatentodayS5	frozenimmediatlyS5	sample5time	ifyeswhattimeS5	eatentodayS6	frozenimmediatlyS6	sample6time	ifyeswhattimeS6	tobacco	tobaccotime	alcohol	alcoholtime
3	20	3	6	0	2	327	7	46.7143	0.849626	32	101	563	677	772	1	1	1	1	2	9:23 AM		1	2	9:55AM		1	2	11:04AM		2	2	6:46PM	2:00PM&5:15PM	2	2	8:15PM	7:40PM	2	2	10:15PM	9:50PM	1		2	7:30PM
3	20	1	6	0	1	247	7	35.2857	0.700887	30	72	277	577	867	1	1	1	1	2	8:36AM		1	2	9:06AM		2	2	9:48AM	9:10AM	2	2	1:13PM	12:10PM	2	2	6:13PM	12:30PM	2	2	11:03PM	7:40PM	1		1
3	24	2	2	1	2	248	8	31	0.998243	30	150	461	840	1120	1	1	1	2	2	5:00AM	9:00AM	2	2	5:30AM	9:00AM	2	2	7:30AM	9:00AM	2	2	12:41PM	11:41AM	2	2	7:00PM		2	2	10:00PM		1		2
1	36	3	6	1	2	234	6	39							0	1	1
4	21	1	6	1	2										0	0	1
3	19	2	6	0	2	113	6	18.8333	0.593986	32	87	348	543	1115	1	1	1	1	2	8:10AM		1	2	8:42AM		1	2	9:37AM		1	2	1:58PM		1	1	5:15PM		2	2	2:45AM	6:00PM&9:00PM	1		1
3	23	1	6	1	2	327	7	46.7143	0.216026	39	106	492	658	1051	1	1	4	1	2	6:33AM		1	2	7:12AM		2	1	8:19AM	7:20AM	2	2	2:45PM	12:40PM	2	2	5:31PM	3:40PM	2	2	12:04AM	6:15PM&9:00PM	1		1
3	19	2	6	0	2	332	11	30.1818	0.692773	40	112	430	565	760	1	1	1	1	1	7:20AM		1	2	8:00AM		1	2	9:12AM		1	2	2:30PM		1	2	4:45PM		2	2	8:00PM	7:10PM	1		1
3	30	2	3	0	2	342	9	38	0.429792	129	204	428	611	827	1	1	1	1	2	9:56AM		2	2	12:05PM	11:00AM	2	2	1:20PM	11:00AM	2	2	5:04PM	1:30PM&4:00PM	2	2	8:07PM	5:30PM	2	2	11:43PM	10:00PM	1		1
3	27	2	3	1	2	268	7	38.2857	0.316917	62	169	478	687	1080	1	1	1	1	2	6:05AM		1	2	7:07PM		2	2	8:54PM	7:50AM	2	2	2:03PM	12:30PM	2	2	5:32PM		2	2	12:05AM	9:00PM	1		2	11:30PM
3	29	1	3	0	2	212	7	30.2857	0.49794	30	78	436	626	925	1	1	1	1	2	7:15AM		1	2	7:45AM		1	2	8:33AM		2	2	2:31PM	1:28PM	2	2	5:41PM	3:30PM	2	2	10:40PM	8:30PM	1		2	3:00PM
3	18	1	3	0	1	331	7	47.2857	0.665666	40	100	340	500	815	1	1	1	1	2	8:40AM		1	2	9:20AM		1	2	10:20AM		2	2	2:20PM	11:AM	2	2	5:00PM	11:00AM	2	2	10:15PM	6:00PM	1		1
3	36	3	6	0	1	194	7	27.7143	0.193186	30	90	230	454	750	1	1	4	1	2	11:00AM		2	2	11:30AM	11:15AM	2	1	12:30PM	11:15AM	2	2	2:50PM	11:15AM	2	2	6:34PM	4:30PM	2	2	11:30PM	10:00PM	1		1
3	19	1	3	0	1	244	8	30.5	0.238705	30	96	395	570	994	1	1	4	1	2	7:30AM		1	2	8:00AM		2	2	9:06AM	8:02AM	2	2	2:05PM	12:30PM	2	2	5:00PM	4:30PM	2	2	12:04AM	7:00PM	1		1
3	22	1	6	0	2	275	10	27.5	0.533943	32	98	194	480	764	1	1	8	1	2	10:50AM		1	2	11:22AM		1	2	12:28PM		2	2	2:04PM	1:02PM	2	2	6:50PM	1:02PM	2	2	11:34PM	7:00PM	1		1
3	18	1	3	0	2	273	8	34.125	0.671846	30	85	447	515	1018	1	1	4	1	2	7:15AM		1	2	7:45AM		1	2	8:50AM		2	2	2:52PM	1:15PM	2	2	4:00PM	1:15PM	2	2	12:23AM	6:40PM	2		2
3	21	1	7	0	1	309	7	44.1429	0.570239	30	90	271	422	829	1	1	4	1	2	11:05AM		1	2	11:35AM		2	2	12:35PM	11:50AM	2	2	3:36pm	2:30PM	2	2	6:07PM	2:30PM	2	2	12:54AM	10:06PM	1		2	10:30PM
2	22	3	6	1	2	47	3	15.6667	0.97194	45	109	361	782	1426	1	0	1	1	2	9:49AM		1	2	10:34AM		1	2	11:38AM		2	2	3:50PM	12:00PM	2	2	10:51PM	5:30PM	1	2	9:35AM		1		2	9:00PM
2	24	1	6	0	2				0.726118	34	221	649	838	930	1	0	4	1	2	7:32AM		1	2	8:06AM			2	11:13AM	9:05AM	2	2	6:21PM	4:30-5:15PM&8:50-9:20AM	2	2	9:30PM	4:30-5:15PM&8:50-9:20AM	2	2	11:02PM	8:50-9:20AM,4:30-5:15PM,9:35-10:00PM	1		1
3	34	1	2	1	1	178	8	22.25	0.899296	35	100	435	660	895	1	1	4	2	2	7:30AM	1:30AM	2	2	8:05AM	1:30AM	2	2	9:10AM	8:15AM	2	2	2:45PM	12:00PM	2	2	6:30PM	6:00PM	2	2	10:25PM	6:00PM	1		1
3	21	1	1	0	1	138	8	17.25	0.767649	31	91	362	589	1040	1	1	1	1	2	7:47AM		1	2	8:18AM		1	2	9:18AM		2	2	1:49PM	12:45PM	2	2	5:36PM	12:45PM	2	2	1:07AM	7:35PM	1		1
3	26	3	6	1	1	129	8	16.125	0.265075	45	115	475	655	1060	1	1	4	1	2	6:05AM		1	2	6:50AM		2	2	8:00AM	7:00AM	2	2	2:00PM	12:10PM	2	2	5:00PM	3:00PM	2	2	11:45PM	7:40PM	1		1
3	19	1	1	0	1	24	4	6	0.882366	35	95	215	420	870	1	1	13	1	2	11:00AM		1	2	11:35AM		2	2	12:35PM	11:45AM	2	2	2:35PM	2:00PM	2	2	6:00PM	5:15PM	2	2	1:30AM	7:30PM	1		1
3	21	1	2	0	1	445	11	40.4545	0.127639	30	89	355	540	853	1	1	1	1	2	9:07AM		1	2	9:37AM		1	2	10:36AM		2	2	3:02PM	2:00PM	2	2	6:07PM	5:00PM	2	2	11:20PM	10:30PM	1		1
3	24	1	6	1	2	328	8	41	0.585541	30	90	508	636	891	1	1	2	1	2	7:24AM		1	2	7:54AM		2	2	8:54AM	7:55AM	2	2	3:52PM	2:00PM	2	2	6:00PM	7:55AM, 2:00PM	2	2	10:15PM	7:55AM, 2:00PM	1		1
3	54	1	6	1	1	444	8	55.5	0.872256	30	90	465	692	975	1	1	1	1	2	6:445AM		1	2	7:15AM		1	2	8:15AM		2	2	2:30PM	10:30AM&1:30PM	2	2	6:17PM	10:30AM&1:30PM	2	2	11:00PM	10:30AM,1:30PM,6:30PM	1		1
3	60	3	2	0	1	76	6	12.6667	0.757893	31	103	407	588	794	1	1	3	1	2	7:16AM		1	2	7:47AM		2	2	8:59AM	9:20AM	2	2	2:03PM	11:00AM	2	2	5:04PM	12:30PM	2	2	8:30PM	6:30PM	1		1
3	67	2	2	0	2	242	5	48.4	0.44987	35	100	345	420	810	1	1	4	1	2	8:00AM		1	2	8:35 AM		1	2	9:40AM		1	2	1:45PM		2	2	3:00PM	2:15PM	2	2	9:30PM	3:30PM	2	PM	1
3	23	1	2	0	2	401	8	50.125	0.345241	30	90	477	657	1001	1	1	2	1	2	6:03AM		1	2	6:33AM		1	2	7:33AM		1	2	2:00PM		2	2	5:00PM		2	2	10:44PM	9:30PM	1		2	8:30PM
3	21	2	3	1	2	188	5	37.6	0.903647	50	125	288	526	785	1	1	1	1	1	12:20PM		1	2	1:10PM		1	2	2:25PM		2	2	5:08PM	2:50PM	2	2	9:06PM	2:50PM	2	2	1:25AM	2:50PM, 10:30AM, 12:30AM	1		1
3	37	1	1	1	1	65379	7	9339.86	0.825815	31	93	509	752	1193	1	1	2	1	2	6:17AM		1	2	6:48AM		1	2	7:50AM		2	2	2:46PM	1:45PM, 9:00AM	2	2	6:49PM		2	2	2:10AM	7:45PM, 11:30PM	1		1
3	19	3	2	0	2	174	11	15.8182	0.770134	30	94	370	564	928	1	1	4	2	2	8:30AM	11:00AM	1	2	9:00AM		1	2	10:04AM		2	2	2:40PM	1:34PM	2	2	5:54PM	5:30PM	2	2	11:58PM	10:30PM	1		1
1	42	1	2	0	1	483	11	43.9091	0.283616						0	1	4	1	2			1	2			1	2			1	2			1	2			1	2			1		1
3	34	2	2	1	1	229	7	32.7143	0.0660353	30	85	534	701	1051	1	1	4	1	2	5:15AM		1	2	5:45AM		1	2	6:40AM		1	2	2:09PM		1	2	4:56PM		2	2	10:46PM	5:15PM	1		1
3	56	2	2	0	1	603	8	75.375	0.312136	60	120	180	240	300	1	1	4	1	2	4:00PM		1	2	5:00PM		1	2	6:00PM		2	2	7:00PM	6:30PM	1	2	8:00PM		1	2	9:00PM		1		2	7:00AM
3	57	2	2	0	1	187	8	23.375	0.2912	30	90	450	540	840	1	1	4	1	2	6:30AM		1	2	7:00AM		1	2	8:00AM		2	2	2:00PM	9:40AM	2	2	5:00PM	3:00PM	2	2	10:00PM	6:30PM	1		1
3	57	2	2	1	1	385	8	48.125	0.896603	30	125	360	550	901	1	1	4	1	2	8:00AM		1	2	8:30AM		2	2	10:05AM		2	2	2:00PM		2	2	5:10PM		2	2	11:01PM		2	AM	2	PM
4	52	1	2	0	1	2	1	2							0	0	3
4	53	2	2	0	1	6	1	6							0	0	3
3	22	3	7	1	1	227	6	37.8333	0.972228	32	92	464	618	1231	1	1	4	1	2	7:12AM		1	2	7:44AM		1	2	8:44AM		2	1	3:56PM	3:00PM	2	2	5:30PM	3:00PM	2	2	3:43AM	2:30AM	1		1
3	57	2	2	0	1	23506	8	2938.25	0.910424	20	155	440	590	870	1	1	4	1	2	7:45AM		1	2	8:05AM		1	2	10:20AM		2	2	3:05PM	1:02PM	2	2	5:35PM	5:00PM	2	2	10:15PM	1:00PM,5:00PM,8:00PM	2	9:00AM	1
3	56	2	2	0	1	364	8	45.5	0.724292	90	360	510	690	960	1	1	4	1	2	6:00AM		1	2	7:30AM		2	2	12:00PM	12:15PM	2	2	2:30PM	3:00PM	2	2	5:30PM	3:00PM	2	2	10:00PM	5:00PM	2	8:00AM	1
3	18	3	6	0	1	156	8	19.5	0.795257	28	137	234	450	949	1	1	7	1	2	9:22AM		1	2	9:50AM		1	2	11:39AM		2	2	1:16PM	12:05PM	2	2	4:52PM	12:05PM	2	2	1:11AM	5:00PM&10:10PM	1		1
1	45	2	2	0	2	362	8	45.25							0	1	4
3	23	3	6	1	1	287	8	35.875	0.680884	32	88	355	515	833	1	1	7	1	2	8:15AM		1	2	8:46AM		2	2	9:43AM	8:50AM	2	2	2:10PM	8:50AM,9:49AM,10:30AM	2	2	4:50PM	2:20PM,4:15PM	2	2	10:08PM	5:00PM	1		1
4	57	2	2	0	2	21	3	7	0.665261						0	0	4	1	2	7:00AM		1	2	Morning		2	2	afternoo	11:00AM					1	2	evening		1	2	6:00PM		2		2
3	52	2	2	0	2	472	8	59	0.711049	28	113	463	718	908	1	1	4	1	2	6:22AM		1	2	6:50AM		2	2	8:15AM	8:00AM	2	1	2:05PM	12:30PM	2	2	6:20PM	12:30PM	2	2	9:30PM	9:45PM	1		1
3	46	1	6	0	1	477	9	53	0.987895	34	104	351	548	811	1	1	4	1	2	8:14AM		1	2	8:48AM		2	2	9:58PM	9:30AM	2	2	2:05PM	12:30PM	2	2	5:22PM	12:30PM	2	2	9:45PM	7:30PM	2	all day	1
3	76	1	6	1	2	173	7	24.7143	0.346418	42	102	804	867	1079	1	1	1	1	2	4:03AM		1	2	4:45AM		1	2	5:45AM		2	2	5:27PM	3:30PM	2	2	6:30PM	3:30PM	2	2	10:02PM	8:00PM	1		1
3	26	2	2	1	2	262	7	37.4286	0.00470831	39	114	319	684	886	1	1	4	1	2	9:06AM		1	2	9:45AM		2	2	11:00AM	10:00AM	2	2	2:25PM	1:40PM	2	1	8:30PM	7:15PM	2	2	11:52PM	7:15PM	1		1
3	22	2	3	0	2	121	6	20.1667	0.687835	27	91	330	666	737	1	1	1	1	2	12:02PM		1	1	12:29PM		2	2	1:33PM	12:40PM	2	2	5:32PM	4:30PM	2	2	11:08PM	9:50PM	2	2	12:19AM	9:30PM	1		1
3	20	1	3	0	2	231	6	38.5	0.495457	40	95	348	587	990	1	1	2	1	2	8:30AM		1	2	9:10AM		1	2	10:05AM		2	2	2:18PM	1:05PM	2	2	6:17PM	1:05PM	2	2	1:00AM	1:05PM	1		1
3	40	2	3	1	2	481	8	60.125	0.355883	30	89	465	690	870	1	1	2	2	2	7:00AM	7:45AM	2	2	7:30AM	7:45AM	2	2	8:29AM	7:45AM	2	2	2:45PM	7:45AM, 12:00PM, 2:30PM	2	2	6:30PM	6:30PM	2	2	9:30PM	6:30PM, 9:30PM	1		1
3	27	2	6	0	2	347	8	43.375	0.113179	30	60	442	592	854	1	1	4	1	2	7:13AM		2	2	7:43AM	7:30AM	2	2	8:13AM	7:30AM	2	2	2:35PM	7:30AM	2	2	5:05PM	7:30AM. 5:15PM	2	2	9:27PM	7:30AM, 5:15PM	1		1
4	50	1	3	0	1										0	0	4
3	27	3	6	0	1	439	8	54.875	0.332046	106	194	316	646	786	1	1	8	1	2	10:00AM		2	2	11:46AM	10:10AM	2	2	1:14PM	10:10AM	2	2	3:16PM	2:00PM	2	2	8:46PM	7:00PM	2	2	11:06PM	7:00PM	1		1
3	20	3	3	0	2	298	7	42.5714	0.761058	38	143	413	659	1100	1	1	7	1	1	7:07AM		1	2	7:45AM		2	1	9:30AM	8:20AM	2	2	2:00PM	8:20AM	2	2	6:06PM	2:20PM	2	2	1:27AM	8:20AM,2:20PM,10:30PM	1		1
3	36	1	6	1	2	366	9	40.6667	0.65036	30	90	318	480	780	1	1	2	1	2	9:00AM		1	2	9:30AM		2	2	10:30AM	9:40AM	2	2	2:18PM	9:40AM, 1:30PM	2	2	5:00PM	2:30PM	2	2	10:00PM	9:00PM	1		2	PM
3	21	1	6	0	1	149	8	18.625	0.0481866	35	110	200	536	800	1	1	4	1	2	11:40AM		1	2	12:15PM		2	2	1:30PM	12:20PM	2	2	3:00PM	2:00PM	2	2	8:36PM	5:30PM	2	2	1:00AM	9:30PM	1		2	5:30PM
2	36	1	7	0	1	6	3	2	0.245488	30	140	360	545	1100	1	0	2	2	2	8:10AM	8:30AM	1	2	8:40AM		2	2	10:30AM	8:30AM	2	2	2:10PM	12:30PM	1	2	5:15PM		2	2	2:30AM	6:30PM	1		1
3	61	2	2	1	2	1102	7	157.429	0.534868	30	90	272	639	875	1	1	5	1	2	9:10AM		1	2	9:40AM		1	2	10:40AM		2	2	1:42PM	12:45PM	2	2	7:49PM	12:45PM	2	2	11:45PM	12:45PM,9:20PM	1		2	4:00PM
3	67	2	7	1	2	768	5	153.6	0.995531	29	104	352	516	714	1	1	5	1	2	8:26AM		1	2	8:55AM		1	2	10:10AM		2	2	2:18PM	10:15AM	2	2	5:02PM	10:15AM, 2:30PM	2	2	8:20PM	10:15AM, 2:30PM, 5:25PM	1		1
3	36	2	2	1	2	677	8	84.625	0.748372	35	155	515	730	985	1	1	5	1	2	5:15AM		1	2	5:50AM		1	1	7:50AM		2	2	1:50PM	12:15PM	2	2	5:25PM	12:15PM	2	2	9:40PM	5:40PM	2	AM	1
3	73	2	7	0	2	284	7	40.5714	0.38474	30	90	543	730	1080	1	1	6	1	2	5:00AM		1	2	5:30AM		1	2	6:30AM		2	2	2:03PM	1:00PM	2	2	5:10PM	1:00PM	2	2	11:00PM	8:15PM	1		1
3	24	3	7	0	1	190	5	38	0.398122	36	120	364	570	877	1	1	1	1	2	8:00AM		1	2	8:36AM		2	2	10:00AM	9:40AM	2	2	2:04PM	1:30PM	2	2	5:30PM	1:30PM	2	2	10:37PM	8:00PM	1		1
3	66	2	6	1	2	14708	16	919.25	0.49367	30	90	465	660	960	1	1	5		2	6:00AM			2	6:30AM			2	7:30AM				1:45PM				5:00PM				10:00PM
2	51	3	1	0		87	2	43.5	0.223822	30	120	420	605	905	1	0	5	1	2	7:00AM		1	2	7:30AM		1	2	9:00AM		1	2	2:00PM		2	2	5:05PM	3:30PM	2	2	10:00PM	6:30PM	1		1
3	49	2	6	0	2	623	8	77.875	0.433653	30	90	480	750	900	1	1	5	1	2	4:30AM		1	2	5:00AM		1	2	6:00AM		2	2	12:30PM	11:30AM	2	2	5:00PM	11:30AM	2	2	7:30PM	11:30AM,5:30PM	2	AM & PM	2	PM
3	22	2	6	1	2	1547	14	110.5	0.227123	25	80	430	755	1000	1	1	5	1	2	6:05AM		1	2	6:30AM		2	2	7:25AM	6:45AM	2	2	1:15PM	6:45AM,11AM	2	2	6:40PM	6:45AM.11AM	2	2	10:45PM	6:45AM, 11:00AM, 7:00PM	1		1
3	30	2	2	1	2	1397	9	155.222	0.128879	27	57	327	447	807	1	1	5	1	2	9:33AM		1	2	10:00AM		1	2	10:30AM		2	2	3:00PM	1:00PM	1	2	5:00PM		2	2	11:00PM	7:00PM	2		2	2PM
3	36	3	3	0	2	1386	8	173.25	0.370646	30	150	300	480	660	1	1	6	1	2	10:00AM		1	2	10:30AM		2	2	12:30PM	12:00PM	2	2	3:00PM	12:00PM	2	2	6:00PM	12:00PM	2	2	9:00PM	8:00PM	2	11:00AM	1
3	56	2	2	1	1	675	8	84.375	0.459931	30	120	450	630	780	1	1	6	1	2	6:30AM		1	2	7:00AM		2	2	8:30AM		2	2	2:00PM	12:30PM	2	2	5:00PM	12:30PM	2	2	7:30PM	6:00PM	2	AM	1
4	56	2	6	1	2										0	0	8
4	28	2	6	1	2										0	0	6
3	36	2	3	0	2	872	8	109	0.469372	35	85	505	729	1017	1	1	4	1	2	6:05AM		1		6:40AM		2	2	7:30AM	7:00AM	2	2	2:30PM	7:00AM,11:30AM	2	2	6:14PM	7am, 1:30 pm	2	2	11:02PM	7AM,1:30PM,7:45PM	2	all day	2	6:00PM
4	25	2	6	0	2										0	0	10
3	50	2	2	1	2	1162	8	145.25	0.128987	30	123	483	863	1044	1	1	11	1	2	7:07AM		1	2	7:37AM		1	2	9:10AM		1	2	3:10PM		2	2	6:30PM	3:15PM	2	2	9:31PM	8:20OM	2	all day after 2nd sample	1
2	36	3	2	0	1	454	3	151.333	0.0327274	30	110	400	700	820	1	0	13	1	2	7:20AM		1	2	7:50AM		1	2	9:10AM		2	2	2:00PM		2	2	7:00PM	6:00PM	2	2	9:00PM	6:00PM	2	10:00AM	1
3	53	1	2	0	1	824	8	103	0.75172	30	176	236	416	686	1	1	8	1	2	10:04AM		1	2	10:34AM		2	2	1:00PM	12:15PM	2	2	2:00PM	12:15Pm	2	2	5:00PM	3:30PM	2	2	9:30PM	7:40PM	2	9-10PM	1
1	36	3	3	1	1	600	5	120	0.689059			1260	1260		0	1	11	1	2	NIGHT		1	2			1	2	2:00PM		1	2	11:00AM		1		7:00AM		1	2			2
3	36	1	3	0	1	1324	7	189.143	0.148565	270	390	540	630	795	1	1	11	1	2	6:30AM		2	2	11:00AM	9:30AM	1	2	1:00PM		2	2	3:30PM	2:30PM	1	2	5:00PM		1	2	7:45PM		2	7:00PM	1
3	60		2	0	2	774	7	110.571	0.207076	1290	1440	1740	1920	2160	1	1	4	1	2	9:00AM		1	2			1	2	9:00PM		1	2	2:00PM		1	2	5:00PM		2	2	9:00PM		2	6:00AM	1
4	47	1	2	0	1										0	0	11
3	36	2	2	0	1	1019	14	72.7857	0.717371	30	90	673	828	1133	1	1	11	1	2	3:17AM		1	2	3:47AM		1	2	4:47AM		2	2	2:30PM	2:00PM	2	2	5:05PM	2:00PM	2	2	10:00PM	9:30PM	2	today	1
3	53	2	2	0	1	550	8	68.75	0.584938	30	120	315	495	780	1	1	8	1	2	8:45AM		1	2	9:15AM		2	2	10:45AM		2	2	2:00Pm		2	2	5:00Pm		2	2	9:45Pm	9:15	2	all day am/pm	1
3	40	2	2	0	1	483	8	60.375	0.114349	30	120	375	555	990	1	1	4	1	2	7:45AM		1	2	8:15AM		1	2	9:45AM		2	2	2:00PM	2:45PM	1	2	5:00PM		2	2	12:15AM	9:00PM	2	AM	2	10:00PM
1	22	1	2	0	1	1760	8	220	0.898499	2					0	1	4	1	2	8:02AM		1	2	8:04AM		1	2	8:03AM		1	2	10:30AM		1	2	10:31AM		1	2	11:00AM		2	11:15AM	1
3	45	2	6	1	2	107	5	21.4	0.479664	33	92	399	616	912	1	1	10	1	2	7:48AM		1	2	8:21AM		2	2	9:22AM	8:30AM	2	2	2:20Pm	1:00Pm	2	2	6:06PM		2	2	11:02PM		2	12:00PM	1
3	55	2	2	1	2	923	8	115.375	0.618355	40	130	400	640	1030	1	1	11	1	2	7:20AM		1	2	8:00AM		2	2	9:30AM	9:00AM	2	2	2:00PM	1:30PM	2	2	5:00PM	4:30PM	2	2	11:30PM	10:00PM	2	5:00PM, 6:00PM	2	5:00PM
4	22		6	0	2										0	0	6
4	41	2	2	0	1										0	0	4
3	57	2	6	1	2	703	6	117.167	0.701087	45	115	275	435	735	1	1	8	1	2	9:45AM		2	2	10:30AM	10:00AM	2	2	11:40AM	10:00AM	2	2	2:20PM	1:00PM	2	2	5:00PM	2PM	2	2	10:00PM	6:00PM	2	6:00PM	1
3	30	1	6	0	1	502	7	71.7143	0.251991	31	83	472	611	927	1	1	13	1	2	7:09AM		1	2	7:40AM		1	2	8:32AM		2	2	3:01PM	11:30AM	2	2	5:20PM	11:30AM,5:00PM	2	2	10:36PM	11:30AM,5:00PM,9:45PM	2	all day	1
3	30	2	6	1	2	1718	10	171.8	0.691784	37	97	420	615	720	1	1	10	2	2	6:00PM	5:00PM	2	2	6:37PM	5:00	2	2	8:37		2	2	2:00AM	1:00am	2	2	5:15AM	12:45	2	2	7:00AM	5:00am	2	AM/PM	1
1	34	1	2	0	1	568	8	71	0.425944						0	1	8	1	2	11:07AM		1	2	9:30AM		1	2	11:00AM		2	2	2:00PM	11:00	2	2	5:00PM	12:00PM	2	2	9:00PM	5:00PM	2	8:15PM	1
4	48	2	2	0	1										0	0	13
3	51	2	2	0	2	1684	9	187.111	0.392106	130	260	487	700	1030	1	1	4	1	2	6:20AM		1	2	8:30AM		2	2	10:00aM		2	2	1:27PM	12:00PM	2	2	5:00PM	3:00PM	2	2	10:30PM	8:00PM	1		1
3	55	2	2	0	1	1995	9	221.667	0.174351	130	255	435	645	965	1	1	4	1	2	6:20AM		1	2	8:30AM		2	2	10:35AM	9:15AM	2	2	1:35PM	12:00PM	2	2	5:05PM	12:00PM	2	2	10:25PM	6:30PM	2	9:30AM/12:30PM/7:30PM	1
4	27	2		0	1										0	0	13
3	24	2	6	0	1	770	7	110	0.258418	39	99	359	539	723	1	1	4	2	2	8:01AM		1	2	8:40AM		1	2	9:40AM		1	2	2:00PM		2	2	5:00PM	4:00PM	2	2	8:04PM	4:00PM	2	All day 820PM	1
3	41	1	2	0	2	1404	8	175.5	0.31816	30	90	150	330	630	1	1	4	1	2	11:30AM		2	2	12:00PM		2	2	1:00PM		2	2	2:00Pm		2	2	5:00PM		2	2	10:00PM		2	AM	1
2	36	2	2	0	2				0.0522356	180	360	540	720	900	1	0	8	1	2	6:00AM		2	1	9:00AM	6:15AM	2	2	12:00PM	6:15AM	2	2	3:00PM	12:30	2	2	6:00PM	5:00PM	2	2	9:00PM	5:00PM	1		1
2	46	2	6	1	2				0.760038	31	95	335	590	815	1	0	8	1	2	11:45AM		1	2	12:16PM		1	2	1:20PM		2	2	5:20PM		2	2	9:35PM	8:30PM	2	2	1:20AM	8:30PM	2	both AM & PM	1
3	38	2	6	1	2	624	8	78	0.879431	90	300	510	690	960	1	1	4	1	2	12:00PM		1	2	1:30PM		2	2	4:00PM	3:00PM	2	2	7:30PM	3:00PM	2	2	10:30PM	9:00PM	2	2	3:00AM	9:30PM	2	all day	2	8:00PM-2:00AM
1	44	2	3	1	2	1130	8	141.25	0.31326	60					0	1	7	2	1	9:00AM	10AM/12P	1	1	10:00AM						1	1	10:00AM		1	1	10:00AM		2	1	3:00PM	10:30/1:00PM	1		1
3	21	1	2	0	2	83	4	20.75	0.988738	36	231	360	651	897	1	1	8	1	2	6:55AM		1	2	7:31AM		1	2	10:46AM		2	2	12:55PM	12:00PM	2	2	5:46PM	12:00PM/4:00PM	2	2	9:52PM	12/4/9PM	1		2	10PM
3	18	3	6	0	1	215	7	30.7143	0.215631	37	97	257	381	412	1	1	6	1	2	1:13PM		1	2	1:50PM		1	2	2:50 PM		2	2	5:30PM	4:30PM	2	2	7:34PM	4:30PM	2	2	2:26AM	4:30PM	2	10PM	1
3	36	2	2	1	2	520	7	74.2857	0.806658	60	366	426	546	666	1	1	8	2	2	5:00AM	9AM	1	2	6:00AM		1	2	12:00Pm		1	2	1:00PM		1	2	3:00PM		1	2	5:00PM		1		1
3	36	2	6	0	2	826	8	103.25	0.706393	30	108	288	444	1018	1	1	8	1	2	10:12AM		1	2	10:42AM		2	2	12:00PM		2	2	3:00PM	2:30	2	2	5:36PM	2:30PM	2	2	3:13AM	7:13PM	2	all day	2	throughout day (PM)
1	37	2	2	0	1	3457	15	230.467							0	1	2
3	53	1	2	0	1	685	11	62.2727	0.532119	83	113	353	533	833	1	1	8	2	2	8:59AM		2	2	9:30Am		2	2	10:00AM		2	2	2:00Pm		2	2	5:00PM		2	2	10:00PM		2		1
3	45	2	2	1	1	997	7	142.429	0.213725	33	105	255	434	808	1	1	2	1	2	10:09AM		2	2	10:42AM	10:15AM	2	2	11:45Am	10:15Am	2	2	2:15PM	1:20PM	2	2	5:16PM	12PM	2	2	11:30PM	9:25Pm	1		2	9Pm
1	53	2	2	0	2	635	8	79.375	0.379777						0	1	4	2	2	9:00AM		2	2	9:00AM		2	2	9:00Am		2	2	9:00Am		2	2	9:00Am		2	2	9:00Am		2	Am	1
3	32	2	3	0	1	752	7	107.429	0.708063	30	90	480	660	900	1	1	6	1	2	6:00AM		1	2	6:30Am		2	2	7:30AM		2	2	2:00PM		2	2	5:00PM		2	2	9:00PM		1		1
3	19	1	6	0	2	243	8	30.375	0.277339	29	91	293	480	833	1	1	4	1	2	9:22AM		1	2	9:51Am		1	2	10:53Am		2	2	5	1:15PM	2	2	5:22PM		2	2	11:15Pm	7:20Pm	1		1
4	36	2	2	0	1										0	0	8
3	19	3	6	0	2	80	5	16	0.201031	15	45	143	443	675	1	1	4	1	2	10:15AM		1	2	10:30Am		2	2	11:30Am	11:00Am	2	2	1:08PM	11am,12PM	2	2	6:08PM	11Am, 12Pm	2	2	10:00PM	11, 12, 6:30	1		1
3	19	1	6	0	1	451	8	56.375	0.434531	34	104	449	646	1032	1	1	4	1	2	6:46AM		2	2	7:20AM	7:15AM	2	2	8:30AM	7:15AM	2	2	2:15PM	7:15, 12:45	2	2	5:32PM	7:15 & 12:45	2	2	11:58PM	12:45, 7:15, 6:30	1		1
4	54	2	2	0	1										0	0	6
4	19	3	6	0	1										0	0	4
2	25	3	6	1	1	38	2	19	0.769101	51	135	361	546	826	1	0	4	1	1	7:59Am		1	2	8:50		2	2	10:14	9:00am	2	2	2:00	12:40	2	2	5:05	3:30	2	2	9:45PM	6:00pm	1		1
1	49	2	6	1	2	433	7	61.8571							0	1	8
2	36	1	6	1	1	77	3	25.6667	0.6722	29	89	245	548	587	1	0	4	1	2	11:30		1	1	11:59		2	2	12:59	12:00	2	1	3:35	12:00	2	2	6:38	12:00.& 4:00Pm	2	2	7:17	12:00 & 4:00 Pm	1		1
2	19	3	3	0	2	65	2	32.5	0.0602464	30	103	400	610	894	1	0	4	1	1	7:50Am		1	2	8:20Am		1	2	9:33AM		2	2	2:30	2:31Pm	2	2	6:00Pm	2:31Pm	2	2	10:44PM	2:31Pm	1		1
